# Supplementary material for: Dilemma of physician-mothers faced with an increased home burden and clinical duties in the hospital during the COVID-19 pandemic
Source: PLoS One. 2021 Jun 24;16(6):e0253646. doi: 10.1371/journal.pone.0253646 (PMC8224842; doi:10.1371/journal.pone.0253646)
Supplement: S1 Table — (CSV) [file pone.0253646.s001.csv]

No	gender	generation	age2	Employment position	COVID 19 treat or not	home burden increase or not	Reason for the increase in the domestic burden	child	child age 0-2 yo	preschool	preschool or not	elementary school	No of children	childcare or not	two income	childcare person	care or not
1	1	2	0	1	0	0		0									0
2	0	4	1	0	1	1	mental support	1	0	1	1	1	2	0	0	2	0
3	0	3	0	1	1	0		1	0	1	1	1	2	0	0	2	0
4	1	2	0	1	0	0		0									0
5	1	3	0	1	0	1	learning support	1	0	0	1	1	1	1	1	1	0
6	1	5	1	0	0	0		0									0
7	1	4	1	1	1	1	sudden closure	1	0	0	1	1	2	1	1	1	0
8	0	3	0	1	0	0		0									0
9	0	3	0	1	0	0		1	1	1	0	0	2	0	0	2	0
10	0	6	1	0	0	0		0									1
11	1	4	1	0	0	1	sudden closure	1	0	0	1	1	1	1	1	1	0
12	0	6	1	0	0	0		1	0	0	0	0	2		1		1
13	0	4	1	0	0	0		1	0	0	1	0	2	0	1	2	0
14	0	5	1	0	1	1	housekeeping	1	0	0	0	0	2	0	1	4	0
15	0	3	0	0	1	0		0									0
16	0	4	1	0	0	0		1	0	0	1	0	2	0	0	2	0
17	1	4	1	0	0	1	sudden closure	1	0	1	1	1	2	1	1	1	0
18	0	3	0	1	0	0		1	1	1	0	0	3	0	0	2	0
19	0	4	1	0	1	0		1	1	1	0	1	3	0	0	2	0
20	0	6	1	0	0	0		1	0	0	0	0	1				0
21	1	4	1	0	1	1	sudden closure,learning support, mental support,	1	0	1	1	1	3	1	1	1	0
22	0	3	0	1	0	1	housekeeping	1	0	1	1	1	2	0	1	2	0
23	0	3	0	0	1	0		1	0	1	1	1	3	0	1	2	0
24	0	5	1	0	1	0		1	0	0	0	0	2				0
25	0	2	0	1	0	0		0									0
26	0	4	1	0	0	0		1	0	0	1	0	1	0	1	2	0
27	1	2	0	1	0	0		0									0
28	1	2	0	1	1	1	housekeeping	0									0
29	0	3	0	0	1	0		0									0
30	1	4	1	1	0	0		1	0	1	0	0	1	1	1	1	0
31	0	4	1	0	1	0		1	0	0	1	1	3	0	1	2	0
32	0	4	1	0	1	0		1	0	1	1	1	3	0	0	2	0
33	0	5	1	0	0	0		0									1
34	0	5	1	0	1	1	housekeeping	1	0	0	0	0	1	0	1	2	0
35	0	4	1	0	1	0		1	0	0	1	1	2	0	0	2	0
36	0	4	1	0	1	0		1	0	0	1	0	1	0	0	2	0
37	0	4	1	0	1	0		0									0
38	0	5	1	0	0	0		1	0	0	1	0	3	0	0	2	0
39	1	3	0	1	0	0		1	1	1	0	0	1	1	1	1	0
40	0	3	0	1	0	1	housekeeping	1	0	1	1	1	2	0	1	2	0
41	0	4	1	0	1	1	learning support	1	0	0	1	0	1	0	0	2	0
42	0	4	1	0	0	0		0									0
43	0	5	1	0	0	0		1	0	0	0	0	2	0	1	2	0
44	2	2	0	1	0	1	elderly care	0
45	1	4	1	0	0	1	learning support,mental support	1	0	0	1	1	2	1	1	1	0
46	0	4	1	0	1	1	learning support,housekeeping	1	0	1	1	1	2	0	0	2	0
47	0	6	1	0	0	0		1	0	0	0	0	2				0
48	0	3	0	1	0	1	others	1	1	1	0	0	1	0	1	2	0
49	0	3	0	0	0	0		0									0
50	0	4	1	0	1	1	infection control	1	0	1	1	1	3	0	0	2	0
51	0	3	0	1	0	0		1	1	1	0	0	1	0	1	2	0
52	0	3	0	0	1	0		1	1	1	0	1	2	0	0	2	0
53	0	3	0	1	1	0		0									0
54	1	4	1	0	1	0		0									0
55	1	6	1	1	1	1	infection control	1	0	0	1	1	2	1	1	1	0
56	0	4	1	1	1	0		1	0	1	0	0	2	0	1	2	0
57	0	4	1	0	1	0		1	0	0	0	0	3	0	1	2	0
58	1	2	0	0	0	1	others	0									0
59	1	3	0	1	0	0		0									0
60	0	4	1	0	1	1	mental support	1	0	0	1	1	1	0	0	2	0
61	0	3	0	0	0	0		0									0
62	0	3	0	1	1	1	others	1	1	1	0	0	1	0	1	3	1
63	1	2	0	1	1	0		0									0
64	0	4	1	0	0	0		0									0
65	1	4	1	1	0	1	elderly care	0									0
66	1	2	0	1	0	0		1	1	1	0	0	1	1	1	1	0
67	0	2	0	1	1	0		0									0
68	1	5	1	0	0	0		0									0
69	0	3	0	0	1	1	sudden closure,housekeeping	1	0	1	0	0	1	0	1	2	0
70	1	3	0	0	1	0		1	0	1	0	0	2	1	1	1	0
71	1	4	1	0	1	1	learning support	1	0	0	1	1	3	1	1	1	0
72	0	3	0	1	1	0		0									0
73	0	3	0	1	0	1	sudden closure	1	1	1	0	0	2	0	1	2	0
74	1	4	1	0	1	1	housekeeping	0									0
75	0	4	1	0	1	1	housekeeping	1	1	1	0	0	2	0	1	2	0
76	1	2	0	1	1	0		0									0
77	1	4	1	0	1	1	housekeeping	0									0
78	0	4	1	0	1	1	mental support	1	0	1	1	1	3	0	0	2	0
79	0	3	0	1	0	0		1		0	0	0	0		0		0
80	0	4	1	0	1	1	learning support,mental support,housekeeping	1	0	0	1	1	2	0	0	2	0
81	0	3	0	0	1	0		1	0	1	0	0	1	0	0	2	0
82	1	4	1	0	0	0		1	0	0	0	0	1	1	1	1	0
83	0	5	1	0	0	0		1	0	0	0	0	3	0	1	2	1
84	1	4	1	1	1	0		1	0	0	1	1	2	1	1	1	0
85	0	3	0	0	0	0		0									0
86	0	4	1	0	1	0		1	0	0	1	0	2	0	1	2	0
87	1	3	0	0	0	1	housekeeping	0									0
88	1	3	0	1	0	0		0									0
89	2	3	0	0	1	1	housekeeping	0
90	1	3	0	1	0	1	sudden closure,learning support, mental support,	1	0	1	1	1	2	1	1	1	0
91	0	4	1	0	1	1	housekeeping	1	0	0	0	0	2	0	1	2	0
92	0	3	0	0	1	0		1	0	1	1	1	2	0	0	2	0
93	1	3	0	1	1	0		0									0
94	0	3	0	1	0	0		0									0
95	0	3	0	1	1	0		1	0	1	0	0	1	0	0	2	0
96	1	2	0	1	0	0		0									0
97	0	3	0	0	1	0		1	0	1	0	0	2	0	1	2	0
98	0	5	1	0	0	0		1	0	0	1	0	2	0	1	2	0
99	0	4	1	1	0	1	housekeeping	1	0	1	0	0	2	0	0	2	0
100	0	6	1	0	0	0		0									0
101	1	4	1	0	1	0		1	0	1	0	0	1	0	1	4	0
102	0	5	1	0	1	0		0									0
103	0	4	1	0	1	0		1	1	1	0	0	2	0	1	2	0
104	0	5	1	0	0	0		1	0	0	1	0	3	0	1	2	0
105	1	4	1	0	0	0		0									0
106	0	4	1	0	1	0		1	0	0	1	1	2	0	1	2	0
107	1	3	0	1	0	1	sudden closure, housekeeping	1	0	0	1	1	1	1	1	1	0
108	0	5	1	0	1	0		0									0
109	1	3	0	1	0	0		0									0
110	0	4	1	0	0	0		1	1	1	0	1	2	0	0	2	0
111	0	5	1	0	0	0		1	0	0	1	0	3	0	1	2	0
112	0	3	0	1	0	0		0									0
113	0	4	1	0	1	0		1	0	0	1	1	2	0	1	2	0
114	0	3	0	1	1	1	housekeeping	1	1	1	0	0	2	0	0	2	0
115	0	4	1	0	1	0		1	0	0	1	1	2	0	1	4	0
116	0	3	0	0	1	1	housekeeping, others	1	0	1	1	1	3	0	0	2	0
117	0	5	1	0	0	1	elderly care	0									0
118	1	2	0	1	1	0		1	1	1	0	0	1	1	1	1	0
119	0	3	0	0	1	0		1	1	1	0	0	2	0	1	2	0
120	0	5	1	0	0	0		1	0	0	1	0	1	0	1	2	0
121	0	3	0	1	1	0		0									0
122	0	3	0	1	0	0		0									0
123	0	4	1	0	0	0		1	0	0	1	1	2	0	0	2	0
124	0	3	0	0	1	0		1	0	0	1	1	2	0	0	2	1
125	0	3	0	1	0	0	housekeeping	1	1	1	0	0	1	1	1	1	1
126	1	3	0	0	1	0		1			0	0	0				0
127	0	3	0	1	0	0	housekeeping	1	1	1	0	0	1	1	1	1	1
128	1	2	0	1	1	0		0									0
129	0	4	1	0	1	0		1	0	0	1	0	1	0	1	2	0
130	0	5	1	0	0	0		1	0	0	0	0	1	0	0	2	0
131	0	4	1	0	1	1	mental support	1	0	0	0	0	1	1	1	1	0
132	1	3	0	1	0	0		1	1	1	0	0	1	0	0	2	0
133	0	2	0	1	0	0		0									0
134	1	3	0	1	0	0		1	1	1	0	0	2	1	1	1	0
135	1	3	0	0	0	0		0									0
136	1	3	0	1	1	0		0									0
137	1	3	0	1	0	1	sudden closure,learning support, mental support,	1	0	1	1	1	2	1	1	1	0
138	0	2	0	0	1			0									0
139	2	2	0	0	0	0		0
140	0	3	0	0	1	0		1	1	1	0	0	1	0	1	2	0
141	0	3	0	1	0	0	others	0									0
142	0	3	0	1	1	0		0									0
143	0	3	0	1	1	0		1	1	1	0	0	1	0	1	2	0
144	1	3	0	1	0	1	sudden closure, others	1	0	1	0	0	2	1	1	1	0
145	0	4	1	0	0	1	mental support	1	0	1	0	0	1	0	1	2	0
146	1	5	1	1	0	1	learning support, mental support, housekeeping	1	0	0	1	0	2	1	1	1	0
147	1	3	0	0	0	0		1	1	1	0	0	1	1	1	1	0
148	0	4	1	0	0	1	sudden closure, learning support, mental support	1	0	1	1	1	2	0	1	2	0
149	1	2	0	0	0	0		0									0
150	0	4	1	1	0	1	learning support, mental support	1	0	0	1	1	2	0	1	2	0
151	0	4	1	0	0	1		1	0	1	1	1	2	0	0	2	0
152	2	2	0	1	0	0		0
153	0	4	1	0	0	0		1	0	0	1	0	2	0	1	2	0
154	0	5	1	0	1	0		1	0	0	1	0	2	0	0	2	0
155	0	5	1	0	0	1	housekeeping	1	0	0	0	0	1	0	1	3	0
156	1	2	0	1	1	0		0									0
157	1	3	0	1	0	0		0									0
158	1	2	0	1	1	0		1			0	0					0
159	1	3	0	1	0	0		1	1	1	0	0	1	1	1	1	0
160	1	3	0	1	0	1	sudden closure, mental support, others	1	1	1	0	0	2	1	1	1	0
161	0	4	1	0	1	1	learning support, mental support, housekeeping	1	0	0	1	0	2	0	1	2	0
162	0	3	0	0	1	1	sudden closure, housekeeping	1	1	1	0	0	2	0	0	2	0
163	1	4	1	0	1	1	sudden closure, mental support, others	1	0	0	1	1	3	1	1	1	0
164	0	4	1	0	0	0		1	1	1	1	1	3	0	0	2	0
165	0	3	0	0	1	0		0									1
166	0	5	1	0	1	0		1	0	0	1	0	2	0	1	2	0
167	0	3	0	0	1	1	mental support	1	1	1	0	0	2	0	0	2	0
168	0	3	0	1	0	1	sudden closure, others	1	1	1	0	0	2	0	1	2	0
169	0	2	0	1	0	0		0									0
170	0	3	0	0	0	0		0									0
171	1	4	1	0	1	0		0									0
172	0	3	0	1	0	0		0									0
173	0	4	1	0	1	0		1	0	1	0	0	1	0	0	2	0
174	0	3	0	0	1	0		1	0	1	0	0	1	0	1	2	0
175	0	3	0	0	1	0		1	0	1	0	0	2	0	0	2	0
176	1	5	1		0	0		1	0	0	1	0	2	1	1	1	0
177	1	4	1		0	0		0									0
178	1	4	1	1	0	1	sudden closure,learning support, mental support,	1	0	0	1	1	2	1	1	1	0
179	0	4	1	0	1	0		1	1	1	0	0	2	0	1	2	0
180	0	3	0	0	1	1	infection control	1	1	1	0	0	2	0	0	2	0
181	1	2	0	1	1	0		0									0
182	1	2	0	1	1	0		0									0
183	1	3	0	0	1	1	housekeeping	1	1	1	0	0	2	1	1	1	0
184	0	3	0	1	1	1	others	0									0
185	1	3	0	1	0	1	housekeeping	1	1	1	0	0	2	1	1	1	0
186	0	3	0	1	0	0		1	1	1	0	0	2	0	0	2	0
187	0	3	0	1	0	0		0									0
188	0	3	0	1	0	0		1	1	1	0	0	2	0	1	2	0
189	0	3	0	1	0	0		1	1	1	1	1	3	0	1	2	0
190	0	4	1	0	1	0		0									0
191	0	2	0	1	1	0		1			0	0			1		0
192	1	3	0	1	1	1	sudden closure, others	1	1	1	0	0	2	1	1	1	0
193	0	3	0	1	1	0		0									0
194	1	2	0	1	0	0		0									0
195	0	2	0	1	0	0		0									0
196	0	4	1	0	0	0		1	0	0	1	1	1	0	0	2	0
197	0	3	0	1	1	0		0									0
198	0	5	1	0	0	1	learning support, mental support	1	0	0	1	0	1	0	0	2	0
199	0	3	0	0	1	0		1	1	1	0	0	1	0	0	2	0
200	1	2	0	0	1	0		0									0
201	0	4	1	1	0	0		1	0	0	1	1	2	0	0	2	0
202	1	2	0	1	1	0		0									0
203	0	4	1	0	1	1	learning support	1	0	0	1	1	2	0	1	2	0
204	0	3	0	1	1	0		0									0
205	0	3	0	1	1	0		0									0
206	0	2	0	1	0	0		0									0
207	1	4	1	0	0	0		0									0
208	1	3	0	0	0	1	sudden closure, housekeeping	1	0	1	0	0	1	1	1	1	0
209	0	2	0	1	0	0		0									0
210	0	2	0	1	1	0		0									0
211	0	2	0	1	0	0		0									0
212	0	4	1	0	1	0		1	0	0	1	0	2	0	1	2	0
213	0	4	1	0	1	1	sudden closure, learning support	1	0	0	1	1	2	0	1	2	0
214	0	4	1	0	1	0		1	0	0	1	0	2	0	1	2	0
215	0	4	1	0	0	0		1	0	0	1	1	2	0	0	2	0
216	0	3	0	1	0	1	housekeeping, others	1	1	1	0	0	2	0	1	2	0
217	1	3	0	0	0	0		0									0
218	0	6	1	0	0	0		1	0	0	0	0	1	0	0		0
219	0	3	0	1	1	1	housekeeping	1	1	1	0	0	2	0	0	2	0
220	0	4	1	0	1	1	sudden closure, housekeeping	1	0	1	1	1	2	0	1	2	0
221	0	4	1	0	1	1	housekeeping	1	0	0	1	1	1	0	1	4	0
222	0	2	0	1	1	0	others	0									0
223	0	5	1	0	0	0		0									0
224	0	5	1		0	0		1	0	0	0	0	1		1		0
225	0	4	1	1	1	0		0									0
226	0	3	0	1	0	1	housekeeping	1	1	1	0	0	2	0	1	2	0
227	0	3	0	0	1	1	housekeeping	1	0	1	1	1	2	0	1	2	0
228	0	6	1	0	1	0	elderly care	1	0	0	0	0	3	0	1	2	1
229	0	4	1	0	1	0		1	0	0	1	1	2	0	1	2	0
230	0	4	1	0	1	0		1	0	0	1	1	3	0	1	2	1
231	0	5	1	0	0	1	others	1	0	1	0	0	1	0	0	2	0
232	0	4	1	0	1	0		1	0	0	1	1	1	0	1	2	0
233	1	6	1		0	1	elderly care	0									1
234	1	3	0	1	1	0		0									0
235	1	4	1	0	0	1	sudden closure, lerning support, mental support	1	0	0	1	1	1	1	1	1	1
236	0	4	1	0	1	0		0									0
237	1	3	0	1	0	1	housekeeping	0									0
238	0	4	1	0	1	0		1	0	0	0	0	1	0		4	0
239	0	4	1	0	1	1	housekeeping	1	0	0	1	1	2	0	0	2	0
240	0	4	1	0	1	0		1	0	1	1	1	2	0	0	2	0
241	0	3	0	1	1	0		0									0
242	0	4	1		0	0		1	0	0	1	1	3	0	0	2	0
243	0	3	0	1	1	0		1	0	1	1	1	2	0	0	2	0
244	0	4	1		0	0		0									0
245	1	4	1	0	0	0		0									0
246	1	4	1	1	0	1	sudden closure,mental support, others	1	1	1	0	0	2	1	1	1	0
247	0	3	0	1	1	1	sudden closure,housekeeping,others	1	0	1	0	0	2	0	1	2	0
248	1	3	0	0	1	1	housekeeping	1	1	1	0	0	1	1		1	0
249	1	3	0	1	1	1	mental support,housekeeping	1	1	1	0	0	1	1	1	1	0
250	0	4	1	0	0	0		1	0	0	1	1	3	0	1	2	0
251	0	5	1	0	0	0		0									0
252	0	3	0	1	0	0		0									0
253	0	4	1	0	1	1	infection control	1	1	1	0	0	1	0	0	2	0
254	1	4	1	1	1	1	sudden closure,learning support, mental support,	0							1		1
255	0	2	0	1	1	0		0									0
256	0	3	0	0	0	1	sudden closure	1	1	1	0	0	2	0	0	2	0
257	1	3	0	1	0	0		0									0
258	0	3	0	0	1	1	housekeeping	1	0	1	1	1	2	0	1	2	0
259	1	3	0	1	1	0		0									0
260	1	2	0	0	0	0		0									0
262	0	3	0	0	1	1	sudden closure, learning support,others	1	1	1	1	1	3	0	1	2	0
263	0	3	0	1	1	0		0									0
264	0	5	1	0	1	0		1	0	0	0	0	2	0	1	2	0
266	0	3	0	0	1	1	mental support	1	1	1	0	0	3	0	0	2	0
